# Supplementary material for: Altered Prefrontal Dynamic Functional Connectivity in Vascular Dementia During Olfactory Stimulation: An fNIRS Study
Source: Bioengineering (Basel). 2025 Oct 28;12(11):1172. doi: 10.3390/bioengineering12111172 (PMC12649715; doi:10.3390/bioengineering12111172)
Supplement: Supplementary file 1 [file bioengineering-12-01172-s001.zip]

Archive with 1 entries (1 files):
- bioengineering-3934879-supplementary.pdf
